# Supplementary material for: Histamine N-methyltransferase (HNMT) as a potential auxiliary biomarker for predicting adaptability to anti-HER2 drug treatment in breast cancer patients
Source: Biomark Res. 2025 Jan 9;13:7. doi: 10.1186/s40364-024-00715-5 (PMC11720525; doi:10.1186/s40364-024-00715-5)
Supplement: Supplementary file 1 — Additional file 1: Fig. S1 HNMT mRNA expression in the CCLE and TCGA databases and human breast tissue samples. (A) Correlation of HNMT with HER2 expression in the CCLE database. (B-C) Quantitative HNMT mRNA expression in tumor tissues from different subtypes in the CCLE (B) and TCGA databases (C). (D) The HNMT mRNA expression profiles of paired human breast tumor (red lines) and normal (green lines) tissues were identified using real-time PCR. (E) Representative images from each step of LCM were illustrated. Green arrows indicate laser-imprinted normal cells; red arrows indicate tumor cells. Scale bars = 200 μm. Data are presented as the mean ± SE. Nonlinear regression, Pearson correlation analysis (A), and a two-tailed Mann‒Whitney U test (B-C) were performed for statistical analysis. *P < 0.05, **P < 0.01, and ***P < 0.001. [file 40364_2024_715_MOESM1_ESM.zip]

Archive with 2 entries (2 files):
- Additional file 1.docx
- Additional file 1.pdf
