# Supplementary material for: Histamine N-methyltransferase (HNMT) as a potential auxiliary biomarker for predicting adaptability to anti-HER2 drug treatment in breast cancer patients
Source: Biomark Res. 2025 Jan 9;13:7. doi: 10.1186/s40364-024-00715-5 (PMC11720525; doi:10.1186/s40364-024-00715-5)
Supplement: Supplementary file 12 — Additional file 12. [file 40364_2024_715_MOESM12_ESM.xls]

## Sheet: IHC-2
	Age	ER	PR	Her2	HNMTIHC	HER2IHC	Stage	T	N	M	Recurrance	Survival	deathmonth
1	65	999	999	999	166.7	100	1	1	1	non	yes	alive	163
2	59	Positive	Positive	Negtive	100	100	2	2	0	non	non	alive	151
3	41	Positive	Positive	Negtive	100	100	2	2	0	non	non	999	80
4	48	Negtive	Negtive	Negtive	100	100	2	2	0	non	non	alive	157
5	48	Negtive	Negtive	999	200	200	3	4	1	non	yes	death	16
6	31	Positive	Negtive	Negtive	96.7	0	3	3	1	non	yes	alive	148
7	999	Negtive	Negtive	Positive	100	300	2	2	0	non	non	alive	148
8	43	999	999	999	200	266.7	999	999	999	999	yes	alive	146
9	47	Negtive	Negtive	Negtive	100	56.7	1	1	0	non	non	alive	145
10	999	Negtive	Negtive	999	300	175	0	0	0	non	non	999	84
11	52	Negtive	Negtive	Positive	225	300	1	1	0	non	yes	alive	137
12	43	Positive	Positive	Negtive	100	0	2	2	0	non	yes	death	117
13	41	Positive	Positive	Negtive	100	100	2	2	1	non	non	999	97
14	33	Positive	Positive	Negtive	166.7	100	2	2	1	non	non	alive	130
15	51	Negtive	Negtive	Negtive	100	100	1	1	0	non	yes	alive	128
16	58	Positive	Positive	Negtive	0	0	2	2	1	non	yes	alive	128
17	49	Negtive	Negtive	Negtive	100	100	2	2	0	non	999	alive	120
18	44	Positive	Positive	Negtive	125	75	2	2	0	non	999	alive	108
19	52	Negtive	Negtive	Negtive	100	100	999	999	999	999	999	alive	95
20	43	Negtive	Negtive	Negtive	100	100	999	999	999	999	non	alive	104
21	42	Positive	Positive	Negtive	100	100	999	999	999	999	yes	alive	76
22	43	Positive	Positive	Negtive	100	50	999	999	999	999	999	alive	102
23	35	Negtive	Positive	Negtive	100	100	1	1	0	non	999	999	0
24	48	Positive	Positive	Negtive	82.5	72.5	3	3	2	non	non	alive	101
25	41	Positive	Positive	Negtive	173.3	200	999	999	999	999	non	alive	92
26	50	Negtive	Negtive	Positive	266.7	300	999	999	999	999	non	999	47
27	999	999	999	999	160	150	0	0	0	non	non	999	6
28	999	Positive	Positive	Negtive	100	100	0	0	0	non	non	alive	80
29	47	Positive	Negtive	Negtive	133.3	200	3	2	2	non	999	alive	78
30	47	Negtive	Negtive	Positive	266.7	300	2	1	1	non	yes	alive	78
31	49	Positive	Positive	Negtive	100	100	1	1	0	non	999	alive	77
32	44	Negtive	Negtive	Negtive	133.3	125	1	1	0	non	999	alive	76
33	48	Negtive	Negtive	Negtive	77.5	80	2	2	1	non	non	alive	70
34	36	Positive	Positive	Negtive	100	100	999	999	999	999	999	999	999
35	53	Positive	Positive	Negtive	186.7	200	999	999	999	999	999	999	999
36	37	Positive	Positive	Negtive	123.3	200	2	1	1	non	non	alive	68
37	44	Positive	Negtive	Negtive	200	166.7	999	2	0	non	non	alive	38
38	56	Positive	Positive	Positive	173.3	200	3	3	0	non	non	alive	65
39	41	Positive	Negtive	Negtive	95	25	1	1	0	non	non	alive	65
40	44	Positive	Positive	Negtive	100	100	2	2	0	non	non	alive	64
41	45	Negtive	Negtive	Positive	200	300	2	0	1	non	non	alive	4
42	58	Positive	Positive	Negtive	100	0	2	2	1	non	non	alive	63
43	27	Negtive	Negtive	Negtive	40	0	1	1	0	non	non	alive	115
44	63	Positive	Positive	Positive	133.3	300	2	2	0	non	non	alive	159
45	47	Negtive	Negtive	Positive	233.3	300	3	4	1	non	yes	death	16
46	47	Negtive	Negtive	Negtive	0	0	2	2	0	non	non	alive	159
47	39	999	999	999	100	100	999	999	999	999	999	alive	18
48	54	999	999	999	300	200	999	999	999	999	non	alive	131
49	34	Positive	Positive	999	200	200	2	2	0	non	non	alive	155
50	52	999	999	999	100	83.3	2	1	1	non	non	alive	154
51	43	Positive	Positive	999	150	200	999	999	999	999	non	alive	42
52	48	Positive	Positive	999	200	200	999	999	999	999	non	alive	139
53	57	Positive	Positive	Positive	300	300	3	3	1	non	non	alive	152
54	59	999	999	999	100	63.3	999	999	999	999	non	alive	131
55	58	Negtive	Negtive	Positive	100	300	3	3	1	non	yes	death	18
56	32	Negtive	Negtive	Positive	300	300	999	999	999	999	non	alive	145
57	52	Negtive	Negtive	Positive	300	300	2	2	0	non	non	alive	149
58	65	Positive	Positive	999	200	200	1	1	0	non	non	alive	149
59	44	Positive	Positive	Negtive	0	0	4	4	1	yes	yes	death	57
60	31	Positive	Negtive	Negtive	100	100	3	3	1	non	non	alive	148
61	45	Negtive	Negtive	Negtive	100	100	3	4	1	non	yes	death	6
62	48	Negtive	Negtive	Negtive	200	200	2	2	1	non	yes	death	23
63	36	Positive	Positive	Negtive	100	45	999	999	999	999	999	999	999
64	36	Positive	Positive	Negtive	100	100	999	999	999	999	999	999	999
65	999	999	999	999	200	200	1	1	0	non	non	alive	147
66	53	Positive	Positive	Negtive	200	200	2	2	0	non	yes	death	51
67	53	Positive	Positive	Negtive	133.3	86.7	2	2	0	non	yes	death	51
68	999	999	999	999	166.7	200	2	3	0	non	non	alive	146
69	68	Positive	Positive	Negtive	100	100	2	2	1	non	yes	death	67
70	44	Positive	Negtive	Negtive	200	200	3	3	1	non	yes	alive	141
71	44	Positive	Negtive	Negtive	76.7	0	3	3	1	non	yes	alive	141
72	45	Positive	Positive	Positive	203.3	285	2	2	0	non	non	alive	139
73	45	Negtive	Negtive	Positive	232.5	300	2	2	1	non	non	alive	138
74	59	Negtive	Negtive	Positive	200	300	2	2	0	non	non	death	91
75	999	Positive	Positive	Negtive	300	67.5	2	2	0	non	non	alive	137
76	61	Positive	Positive	Negtive	200	100	2	2	0	non	non	alive	136
77	61	Positive	Positive	Negtive	80	90	999	999	999	999	non	alive	98
78	37	Positive	Positive	Negtive	100	43.33	2	2	0	non	yes	death	99
79	48	Positive	Positive	Negtive	100	70	2	2	0	non	9	alive	131
80	48	Negtive	Negtive	Negtive	100	100	2	2	1	non	non	alive	131
81	33	Positive	Positive	Positive	300	300	2	2	1	non	non	alive	130
82	43	Positive	Positive	Negtive	80	73.33	4	2	1	yes	yes	death	38
83	39	Negtive	Negtive	Negtive	100	100	2	2	1	non	yes	death	83
84	45	Positive	Negtive	Negtive	100	100	999	999	999	999	non	alive	127
85	67	Positive	Positive	Negtive	0	0	2	2	1	yes	yes	death	112
86	45	Positive	Positive	Positive	300	300	999	999	999	999	non	alive	124
87	50	Positive	Positive	Negtive	166.67	100	2	2	0	non	non	alive	124
88	82	Positive	Positive	999	200	200	2	2	1	non	yes	death	66
89	82	Positive	Positive	999	200	200	2	2	1	non	yes	death	66
90	62	Negtive	Negtive	Negtive	100	100	2	2	0	non	non	death	82
91	62	Negtive	Negtive	999	200	200	2	2	0	non	non	death	82
92	44	Negtive	Negtive	Positive	210	300	3	3	1	non	yes	death	88
93	44	Negtive	Negtive	Positive	240	266.67	3	3	1	non	yes	death	88
94	48	999	999	999	200	146.67	0	0	0	non	999	alive	10
95	33	Negtive	Negtive	Negtive	100	100	2	2	0	non	non	alive	120
96	33	Positive	Positive	Positive	220	300	999	999	999	999	999	alive	13
97	33	Positive	Positive	Positive	210	270	999	999	999	999	999	alive	13
98	55	Positive	Positive	Negtive	166.67	133.33	2	2	0	non	non	alive	118
99	73	Positive	Negtive	Positive	100	300	4	3	1	yes	yes	death	10
100	33	Negtive	Negtive	Negtive	100	100	999	999	999	999	999	alive	84
101	33	Positive	Negtive	Negtive	120	200	999	999	999	999	999	alive	99
102	53	Positive	Positive	Negtive	200	200	2	2	1	non	non	alive	115
103	90	Positive	Positive	Negtive	100	100	2	2	1	non	non	death	99
104	90	Positive	Positive	Negtive	153.33	163.33	2	2	1	non	non	death	99
105	27	Negtive	Negtive	Positive	206.67	300	1	1	0	non	non	alive	115
106	30	Positive	Positive	Negtive	100	50	999	999	999	999	999	alive	0
107	36	Positive	Positive	Positive	213.33	300	2	2	1	non	non	alive	37
108	45	Negtive	Negtive	Positive	225	300	3	3	3	non	yes	death	64
109	56	Negtive	Negtive	Negtive	100	100	999	999	999	999	999	alive	0
110	48	Positive	Positive	Negtive	300	200	1	1	0	non	non	alive	109
111	47	Negtive	Negtive	Positive	200	300	3	4	1	non	yes	death	23
112	47	Negtive	Negtive	Positive	100	300	3	4	1	non	yes	death	23
113	52	Negtive	Negtive	Positive	300	300	3	4	1	non	non	alive	110
114	52	Negtive	Negtive	Positive	300	300	3	4	1	non	non	alive	110
115	59	Positive	Negtive	Positive	216.67	300	3	3	1	non	non	alive	110
116	73	Positive	Positive	Negtive	200	200	999	999	999	999	999	999	999
117	999	999	999	999	200	200	999	999	999	999	999	alive	96
118	55	Positive	Positive	Negtive	100	100	999	999	999	999	999	999	999
119	68	Negtive	Negtive	Negtive	53.33	100	2	2	0	non	non	alive	108
120	63	Positive	Negtive	Negtive	100	80	2	2	0	non	non	alive	107
121	50	Negtive	Negtive	Negtive	100	100	2	2	0	non	non	alive	106
122	66	Positive	Positive	Negtive	100	100	2	2	0	non	non	alive	106
123	45	999	999	999	0	0	999	999	999	999	999	999	999
124	51	Positive	Positive	Negtive	100	100	999	999	999	999	999	999	999
125	55	Positive	Positive	Negtive	100	100	3	3	3	non	non	alive	104
126	41	Negtive	Negtive	Positive	200	300	999	0	0	non	non	alive	101
127	60	Positive	Negtive	Negtive	200	200	2	2	1	non	non	death	85
128	48	Negtive	Negtive	Positive	300	300	2	2	1	non	yes	death	31
129	64	Negtive	Negtive	Negtive	200	200	2	2	1	non	yes	alive	100
130	64	Negtive	Negtive	Negtive	200	200	2	2	1	non	yes	alive	100
131	64	Negtive	Negtive	Positive	200	300	3	3	3	non	yes	death	23
132	49	Positive	Positive	Negtive	300	200	3	3	1	non	non	death	50
133	82	Positive	Negtive	Positive	200	200	2	2	0	non	yes	death	35
134	47	Negtive	Negtive	Positive	300	300	2	3	0	non	non	alive	94
135	49	Negtive	Negtive	Positive	226.67	300	999	999	999	999	999	999	999
136	41	Positive	Positive	Negtive	200	200	2	1	1	non	non	alive	54
137	60	Positive	Positive	Negtive	200	200	999	999	999	999	999	alive	8
138	47	Positive	Negtive	Negtive	200	200	999	999	999	999	999	999	999
139	65	Positive	Positive	Negtive	200	200	999	999	999	999	999	999	999
140	51	Negtive	Negtive	Negtive	200	200	2	2	1	non	non	alive	91
141	52	Positive	Negtive	Positive	300	300	2	2	0	non	non	alive	90
142	36	Negtive	Negtive	Negtive	150	100	999	999	999	999	999	999	999
143	44	Positive	Positive	Negtive	100	100	2	2	1	non	non	alive	88
144	999	Negtive	Negtive	Positive	210	300	999	0	0	non	non	alive	88
145	999	Negtive	Negtive	Positive	300	300	0	0	0	non	non	alive	88
146	40	Positive	Negtive	Negtive	116.67	50	999	999	999	999	999	999	999
147	36	Negtive	Negtive	Negtive	100	46.67	999	0	0	non	non	alive	85
148	39	Positive	Positive	Negtive	100	86.67	2	2	0	non	non	alive	15
149	45	Negtive	Negtive	Positive	205	300	3	2	3	non	non	death	63
150	999	Positive	Positive	Negtive	300	100	2	2	0	non	non	alive	15
151	999	Negtive	Negtive	Negtive	100	65	0	0	0	non	yes	alive	84
152	42	Positive	Positive	Negtive	100	73.33	999	999	999	999	999	alive	47
153	49	Positive	Positive	Negtive	65	35	3	2	2	non	yes	alive	81
154	49	Positive	Positive	Negtive	200	200	3	2	2	non	yes	alive	81
155	60	Positive	Negtive	Negtive	100	90	2	2	0	non	non	alive	14
156	49	Positive	Positive	Negtive	100	100	2	1	1	non	non	alive	79
157	999	Negtive	Negtive	Positive	200	300	0	0	0	non	yes	death	59
158	48	Positive	Positive	Negtive	100	100	2	2	0	non	non	alive	79
159	48	Positive	Positive	Negtive	250	200	2	2	0	non	non	alive	79
160	67	Negtive	Negtive	Positive	300	300	2	2	0	non	non	death	77
161	52	Negtive	Negtive	Negtive	100	0	999	999	999	999	999	999	999
162	26	999	999	Positive	240	300	999	999	999	999	999	999	999
163	56	Negtive	Negtive	Positive	260	300	2	2	0	non	non	alive	77
164	53	Positive	Positive	Negtive	200	200	999	999	999	999	999	999	999
165	51	Negtive	Negtive	Negtive	100	100	2	2	1	non	non	alive	76
166	69	Negtive	Negtive	Positive	160	300	2	2	0	non	non	alive	75
167	69	Negtive	Negtive	Positive	300	300	2	2	0	non	non	alive	75
168	53	Negtive	Negtive	Negtive	200	200	2	2	0	non	non	alive	74
169	85	Positive	Positive	Negtive	200	200	2	2	0	non	non	alive	74
170	65	Positive	Positive	Negtive	100	100	3	2	3	non	non	alive	78
171	67	Negtive	Negtive	Negtive	100	26.67	3	2	2	non	non	death	55
172	83	999	999	Positive	300	246.67	0	0	0	non	non	alive	74
173	86	Positive	Positive	Negtive	133.33	133.33	1	1	0	non	non	alive	74
174	39	Positive	Negtive	Positive	300	300	2	2	0	non	yes	alive	73
175	39	Positive	Negtive	Positive	300	200	2	2	0	non	yes	alive	73
176	56	Negtive	Negtive	Negtive	100	0	2	2	0	non	non	alive	72
177	55	Positive	Positive	Negtive	200	200	2	2	0	non	non	alive	72
178	42	Positive	Negtive	Negtive	100	40	3	4	3	non	non	alive	71
179	49	Positive	Positive	Negtive	300	200	1	1	0	non	non	alive	70
180	48	Negtive	Negtive	Negtive	100	100	2	2	1	non	non	alive	70
181	84	Positive	Positive	Negtive	100	100	3	4	1	non	non	alive	69
182	999	Negtive	Negtive	Positive	113.33	140	0	0	0	non	non	alive	69
183	53	Negtive	Negtive	Negtive	166.67	100	3	2	2	non	non	alive	69
184	84	Positive	Positive	Negtive	200	200	3	4	1	non	non	alive	69
185	34	Positive	Positive	Negtive	100	100	2	2	0	non	non	alive	68
186	46	Negtive	Negtive	Positive	300	265	2	2	0	non	non	alive	68
187	46	Negtive	Negtive	Negtive	200	200	2	2	0	non	non	alive	68
188	37	Positive	Positive	Positive	300	300	2	1	1	non	non	alive	68
189	79	Positive	Negtive	Positive	200	300	3	3	3	non	yes	death	39
190	49	Positive	Positive	Positive	240	300	999	999	999	999	999	alive	68
191	999	Positive	Negtive	Positive	200	200	2	3	3	non	yes	death	39
192	60	Negtive	Negtive	Positive	300	300	999	999	999	999	non	death	6
193	48	Positive	Negtive	Negtive	100	60	2	2	0	non	non	alive	25
194	56	Positive	Positive	Positive	150	200	3	3	1	non	non	alive	65
195	47	Positive	Positive	Negtive	100	100	999	999	999	999	non	alive	36
196	33	Positive	Positive	Negtive	200	100	2	2	0	non	non	alive	65
197	82	Positive	Positive	Negtive	200	200	3	3	3	non	yes	death	32
198	49	Positive	Positive	Negtive	300	200	3	3	0	non	non	alive	64
199	80	Positive	Positive	Negtive	300	200	2	2	1	non	999	death	8
200	82	Positive	Positive	Positive	300	200	1	0	0	non	non	alive	63
201	68	Negtive	Positive	Positive	300	300	3	2	3	non	non	death	19
202	68	Negtive	Negtive	Positive	300	300	1	0	0	non	non	alive	62
203	31	Positive	Positive	Negtive	200	200	3	4	2	non	yes	death	21
204	44	999	999	999	200	146.67	999	999	999	999	999	alive	38
205	58	Positive	Positive	Negtive	200	200	2	0	0	non	non	alive	63
206	68	Positive	Negtive	Negtive	200	200	999	999	999	999	non	alive	54
207	40	Positive	Negtive	Positive	200	300	2	2	0	non	yes	alive	73
208	50	Positive	Positive	Negtive	100	100	3	3	0	non	non	alive	60
209	65	Positive	Positive	Negtive	200	200	3	3	0	non	non	death	18
210	61	Negtive	Negtive	Positive	290	300	3	0	0	non	non	alive	60
211	39	Negtive	Negtive	Positive	300	300	2	2	1	non	yes	death	83
